# Supplementary material for: Genome-Wide Identification and Expression Analysis of the Hsp70 Gene Family in Hylocereus undatus Seedlings Under Heat Shock Stress
Source: Int J Mol Sci. 2026 Jan 14;27(2):816. doi: 10.3390/ijms27020816 (PMC12840715; doi:10.3390/ijms27020816)
Supplement: Supplementary file 1 [file ijms-27-00816-s001.zip]

Archive with 12 entries (11 files):
- Figure and Table S/
- Figure and Table S/Figure S1.tiff
- Figure and Table S/Figure S2.jpg
- Figure and Table S/Figure S2.tif
- Figure and Table S/Table S1.xlsx
- Figure and Table S/Table S2.xlsx
- Figure and Table S/Table S3.xlsx
- Figure and Table S/Table S4.xlsx
- Figure and Table S/Table S5.xlsx
- Figure and Table S/Table S6.xlsx
- Figure and Table S/Table S7.xlsx
- ijms-4066771-supplementary.pdf
