# Supplementary material for: Genome-Wide Identification and Expression Analysis of the Hsp70 Gene Family in Hylocereus undatus Seedlings Under Heat Shock Stress
Source: Int J Mol Sci. 2026 Jan 14;27(2):816. doi: 10.3390/ijms27020816 (PMC12840715; doi:10.3390/ijms27020816)
Supplement: Supplementary file 1 [file ijms-27-00816-s001.zip › Figure and Table S/Table S1.xlsx]

## Sheet: Table S1
Table S1 Sequences of Primers used for qRT-PCR
Gene		Sequence（5'-3'）	Product size
HuHsp70-1	F	TTCAGGAGGTAGTCCAGGCAATC	142bp
	R	GGGGTAACATCCAAAAGAAGCAA
HuHsp70-5	F	GGGAAGGAGCCAACCAAGG	141bp
	R	GCCCAAACTCAAAGGAATCACAT
HuHsp70-11	F	TGAGTGGCGATGCTAATGAGAAG	129bp
	R	TGGTGGGGATGGTGGAGTTT
HuHsp70-21	F	TCAACCCTGATGAAGTAGTGGCA	109bp
	R	AACCCCAAGGACAATGGAGTAAC
HuHsp70-27	F	CGCATCCCCAAGATTCAGC	161bp
	R	ATAAGCACAGCATGTCCATTACCA
Actin	F	TCCAAAGGCTAACAGGGAGAA	114bp
	R	GTAGTACGACCACTGGCGTAAAG
