# Supplementary material for: Genome-Wide Identification and Expression Analysis of the Hsp70 Gene Family in Hylocereus undatus Seedlings Under Heat Shock Stress
Source: Int J Mol Sci. 2026 Jan 14;27(2):816. doi: 10.3390/ijms27020816 (PMC12840715; doi:10.3390/ijms27020816)
Supplement: Supplementary file 1 [file ijms-27-00816-s001.zip › Figure and Table S/Table S2.xlsx]

## Sheet: Sheet1
Table S2 Basic information and results of subcellular localization analysis of HuHsp70s
Sequence ID	Number of Amino Acid	Molecular Weight	Theoretical pI	Instability Index	Aliphatic Index	Grand Average of Hydropathicity	Subcellular localisation
HuHsp70-1	676	72559.2	5.68	41.2	86.89	-0.307	mito
HuHsp70-2	642	73053.2	5.39	47.23	82.52	-0.423	cyto
HuHsp70-3	649	71161.6	5.09	32.91	83.27	-0.414	cyto
HuHsp70-4	651	71269.7	5.19	33.21	80.65	-0.439	cyto
HuHsp70-5	659	73439.7	5.21	34.92	88.48	-0.434	vacu
HuHsp70-6	702	75153.8	5.26	34.9	84.57	-0.334	chlo
HuHsp70-7	680	73021.9	6.02	37.8	86.82	-0.282	mito
HuHsp70-8	649	71161.6	5.09	32.91	83.27	-0.414	cyto
HuHsp70-9	635	68453.1	5.44	36.4	102.35	0.19	pero
HuHsp70-10	659	72231.2	5.28	35	83.22	-0.413	cyto
HuHsp70-11	647	71042.6	5.63	32.55	84.76	-0.412	cyto
HuHsp70-12	641	70891.9	5.92	35.57	88.1	-0.263	cysk
HuHsp70-13	630	69713.1	7.07	27.31	90.05	-0.273	plas
HuHsp70-14	646	71384.4	6.04	33.58	84.55	-0.313	cyto
HuHsp70-15	641	70890.9	6.07	35.05	88.1	-0.264	cysk
HuHsp70-16	607	67102.9	6.52	27.76	88.17	-0.288	plas
HuHsp70-17	646	71347.3	5.87	33.01	84.55	-0.311	cyto
HuHsp70-18	655	72995.9	5.1	33.5	86.64	-0.486	cyto
HuHsp70-19	699	75314.7	5.72	49.72	83	-0.326	nucl
HuHsp70-20	667	73556.4	5.17	32.22	86.57	-0.449	cyto
HuHsp70-21	697	74932.9	5.39	28.94	86.76	-0.316	chlo
HuHsp70-22	640	71145.6	8.58	37.06	85.33	-0.336	cyto
HuHsp70-23	641	71641.3	5.52	35.33	83.51	-0.389	cyto
HuHsp70-24	646	71285.2	5.78	32.69	85.15	-0.303	cyto
HuHsp70-25	646	71842.8	8.12	28.13	90.7	-0.229	plas
HuHsp70-26	641	70850.8	5.78	35.34	88.1	-0.262	cysk
HuHsp70-27	646	71130	5.86	30.02	85.31	-0.293	cysk
