# Supplementary material for: Genome-Wide Identification and Expression Analysis of the Hsp70 Gene Family in Hylocereus undatus Seedlings Under Heat Shock Stress
Source: Int J Mol Sci. 2026 Jan 14;27(2):816. doi: 10.3390/ijms27020816 (PMC12840715; doi:10.3390/ijms27020816)
Supplement: Supplementary file 1 [file ijms-27-00816-s001.zip › Figure and Table S/Table S3.xlsx]

## Sheet: Table S3
Table S3 Detailed information on the HuHsp70 gene family Motif1~ Motif10
Motif Number	Sequence
Motif1	VKNAVITVPAYFNDSQRQATKDAGIIAGLNVLRIINEPTAAAIAYGLEKK
Motif2	HLGGEDFDNRMVNHFVAEFKRKHNKDISGSPRALGRLRAACERAKRTLSS
Motif3	LIGEAAKNQAAMNPTNTIFDAKRLIGRRFND
Motif4	KELCKSINPDEAVAYGAAVQAAILS
Motif5	TRARFEELNMDLFRKCMEPVEKCLKDAKMDKSDIHDVVLVGGSTRIPKVQ
Motif6	VYEGERPIAKDNNLLGKFSLSGIPPAPRGVPQIDVCFDIDABGILNVSAE
Motif7	QDLLLLDVTPLSLGIETLGGVMTVLIPRNTTIPTKK
Motif8	SGRLSKEEIERMVKEAEKFKAEDEERKKASKAKNNLENYVY
Motif9	NDRVEIIANDQGNRTTPSWVAFT
Motif10	KNVLVFDLGGGTFDVSLLTIEKGVFEVKA
