# Supplementary material for: Genome-Wide Identification and Expression Analysis of the Hsp70 Gene Family in Hylocereus undatus Seedlings Under Heat Shock Stress
Source: Int J Mol Sci. 2026 Jan 14;27(2):816. doi: 10.3390/ijms27020816 (PMC12840715; doi:10.3390/ijms27020816)
Supplement: Supplementary file 1 [file ijms-27-00816-s001.zip › Figure and Table S/Table S4.xlsx]

## Sheet: Table S3
Table S4 Ka, Ks, and Ka/Ks calculation and divergent time of the duplicated HuHsp70 gene pairs
Duplicated gene pairs	Ka	Ks	Ka/Ks	Purify selection	Time (Mya)
HuHsp70-10/HuHsp70-27	0.256442	1.16581	0.219969	Yes	89.6774
HuHsp70-8/HuHsp70-6	0.500935	2.33161	0.214845	Yes	179.355
HuHsp70-5/HuHsp70-18	0.0576283	0.925264	0.0622831	Yes	71.1742
HuHsp70-4/HuHsp70-8	0.0434146	1.59926	0.0271466	Yes	123.02
HuHsp70-2/HuHsp70-1	0.73811	3.53852	0.208593	Yes	272.194
