# Supplementary material for: Genome-Wide Identification and Expression Analysis of the Hsp70 Gene Family in Hylocereus undatus Seedlings Under Heat Shock Stress
Source: Int J Mol Sci. 2026 Jan 14;27(2):816. doi: 10.3390/ijms27020816 (PMC12840715; doi:10.3390/ijms27020816)
Supplement: Supplementary file 1 [file ijms-27-00816-s001.zip › Figure and Table S/Table S5.xlsx]

## Sheet: Sheet1
Table S5 FPKM expression levels of the HuHsp70 gene in response to HS stress
Gene name	CK-1	CK-2	CK-3	T24h-1	T24h-2	T24h-3	T48h-1	T48h-2	T48h-3
HuHsp70-1	24.8955	41.6829	38.964	49.1153	53.7162	35.9099	138.137	202.567	189.097
HuHsp70-2	80.3448	83.7119	83.3303	145.404	148.632	121.109	135.08	141.267	121.313
HuHsp70-3	0.6571	0.712	0.6716	0.3297	0.4485	0.3751	0.5716	0.5278	0.8566
HuHsp70-4	887.363	718.162	778.039	755.803	795.831	707.562	838.182	803.185	829.904
HuHsp70-5	0.4457	0.2656	0.2412	6.973	8.5477	7.0782	10.627	12.2294	8.6476
HuHsp70-6	427.234	384.517	388.783	659.597	685.021	618.952	660.07	614.64	496.961
HuHsp70-7	60.8508	39.0849	46.8402	159.727	180.184	150.526	157.794	142.844	134.312
HuHsp70-8	16.4737	43.5438	18.278	16.1069	12.5499	19.5946	12.397	14.4512	16.5219
HuHsp70-9	15.252	15.9609	19.11	39.463	44.1551	35.0934	29.331	28.783	25.5132
HuHsp70-10	21.7601	13.2759	28.8967	258.401	326.478	231.601	237.951	243.324	235.291
HuHsp70-11	11.6696	9.1494	11.7905	29.8826	27.1803	15.6673	45.525	47.3441	55.5715
HuHsp70-12	0.0521	0.3122	0.0533	0.0785	0.2593	0.23	0.1361	0.2563	0.1881
HuHsp70-13	0	0	0	0	0	0	0	0	0
HuHsp70-14	2.3388	9.3978	9.6553	9.7803	8.5904	13.7563	9.254	13.9516	8.3664
HuHsp70-15	0.4753	0.7053	0.7556	0.6095	0.4085	0.396	0.6201	0.7211	0.5715
HuHsp70-16	0	0	0	0	0	0	0	0	0
HuHsp70-17	0.3981	1.3444	1.953	1.6248	1.4079	2.0605	1.362	2.4933	2.0243
HuHsp70-18	3.5038	4.7694	6.0562	43.1023	48.8577	58.5288	50.3298	59.9725	69.0946
HuHsp70-19	0.6672	0.4318	0.8293	2.7688	3.2083	2.1954	1.835	2.5212	1.5983
HuHsp70-20	90.4729	155.067	132.958	64.5292	91.6475	147.182	109.956	149.964	170.815
HuHsp70-21	2.2719	1.6666	1.8289	10.8761	8.1101	9.153	4.6867	2.965	5.9475
HuHsp70-22	0	0	0	0	0	0	0	0	0
HuHsp70-23	0.2695	0.3972	0.3306	0.0812	0.1787	0.1189	0.0469	0.1178	0.0278
HuHsp70-24	1.3908	3.2516	4.1276	1.9326	3.606	4.2709	6.0484	6.0185	5.2377
HuHsp70-25	0	0	0	0	0	0	0	0	0
HuHsp70-26	1.8773	3.1219	3.7575	1.6747	3.6307	3.8876	3.107	3.6742	2.9562
HuHsp70-27	0.5274	3.1889	3.5387	1.7489	4.1558	5.9071	6.761	6.4623	4.6795
