# Supplementary material for: Genome-Wide Identification and Expression Analysis of the Hsp70 Gene Family in Hylocereus undatus Seedlings Under Heat Shock Stress
Source: Int J Mol Sci. 2026 Jan 14;27(2):816. doi: 10.3390/ijms27020816 (PMC12840715; doi:10.3390/ijms27020816)
Supplement: Supplementary file 1 [file ijms-27-00816-s001.zip › Figure and Table S/Table S6.xlsx]

## Sheet: Sheet1
Table S6 GO enrichment details
Class	ID	Description
Molecular function	GO:0005515	protein binding
Molecular function	GO:0031072	heat shock protein binding
Molecular function	GO:0051787	misfolded protein binding
Molecular function	GO:0051082	unfolded protein binding
Molecular function	GO:0140662	ATP-dependent protein folding chaperone
Molecular function	GO:0044183	protein folding chaperone
Cellular component	GO:0005739	mitochondrion
Cellular component	GO:0005737	cytoplasm
Biological process	GO:0050896	response to stimulus
Biological process	GO:0042221	response to chemical
Biological process	GO:0009058	biosynthetic process
Biological process	GO:0006950	response to stress
Biological process	GO:0009266	response to temperature stimulus
Biological process	GO:0019538	protein metabolic process
Biological process	GO:0009408	response to heat
Biological process	GO:0061077	chaperone-mediated protein folding
Biological process	GO:0035966	response to topologically incorrect protein
Biological process	GO:0051604	protein maturation
Biological process	GO:0006457	protein folding
Biological process	GO:0006986	response to unfolded protein
