# Supplementary material for: Genome-Wide Identification and Expression Analysis of the Hsp70 Gene Family in Hylocereus undatus Seedlings Under Heat Shock Stress
Source: Int J Mol Sci. 2026 Jan 14;27(2):816. doi: 10.3390/ijms27020816 (PMC12840715; doi:10.3390/ijms27020816)
Supplement: Supplementary file 1 [file ijms-27-00816-s001.zip › Figure and Table S/Table S7.xlsx]

## Sheet: Table S5
Table S7 Physical and chemical properties and subcellular localization information of HuHsp70-11 and At1g16030
Gene name	Number of Amino Acid (aa)	Molecular Weight (Da)	Theoretical pI	Instability Index	Aliphatic Index	Grand Average of Hydropathicity	Subcellular Localization
At1g16030	646	70914.5	5.3	35.14	85.6	-0.377	Cyto
HuHsp70-11	647	71042.6	5.63	32.55	84.76	-0.412	Cyto
